# Supplementary material for: Enhancing Membrane Permeability of Fluorescein-Type Chromophore Through Covalent Attachment of Chlorinated Dodecaborate
Source: Molecules. 2024 Nov 17;29(22):5416. doi: 10.3390/molecules29225416 (PMC11597110; doi:10.3390/molecules29225416)
Supplement: Supplementary file 1 [file molecules-29-05416-s001.zip]

Archive with 1 entries (1 files):
- molecules-3293936-supplementary.pdf
